# Supplementary material for: Loss of surface transport is a main cellular pathomechanism of CRB2 variants causing podocytopathies
Source: Life Sci Alliance. 2022 Dec 22;6(3):e202201649. doi: 10.26508/lsa.202201649 (PMC9780758; doi:10.26508/lsa.202201649)
Supplement: Supplementary file 1 [file LSA-2022-01649_TableS1.xlsx]

## Sheet: ClinVar April 22,2022 
Name_Genome localization	Protein domain localization	Protein change	Condition(s) (from ClinVar)	Clinical significance (Last reviewed, from ClinVar)	Accession (ClinVar)	Allele frequency (gnomAD)	Number of Homozygous (gnomAD)
NM_173689.7(CRB2):c.1A>G (p.Met1Val)	SP	M1V	not provided	Uncertain significance(Last reviewed: Jul 23, 2021)	VCV001485449	9.13459e-06	0
NM_173689.7(CRB2):c.5C>T (p.Ala2Val)	SP	A2V	not provided	Benign(Last reviewed: Dec 31, 2019)	VCV000729496	0.00312159	5
NM_173689.7(CRB2):c.14G>A (p.Arg5Lys)	SP	R5K	not provided	Uncertain significance(Last reviewed: Aug 31, 2021)	VCV001387658	1.53849e-05	0
NM_173689.7(CRB2):c.38C>T (p.Ala13Val)	SP	A13V	Focal segmental glomerulosclerosis 9	Uncertain significance(Last reviewed: Dec 24, 2019)	VCV001027873	0.000206704	0
NM_173689.7(CRB2):c.83C>A (p.Ser28Tyr)	SP	S28Y	not provided	Uncertain significance(Last reviewed: Sep 1, 2021)	VCV001485285	6.61078e-06	0
NM_173689.7(CRB2):c.85C>T (p.Leu29Phe)	not provided	L29F	not provided	Uncertain significance(Last reviewed: Mar 17, 2020)	VCV001037159	1.64699e-05	0
NM_173689.7(CRB2):c.103C>T (p.Pro35Ser)	not provided	P35S	not provided	Uncertain significance(Last reviewed: Nov 30, 2021)	VCV001374414	4.10223e-06	0
NM_173689.7(CRB2):c.137C>T (p.Pro46Leu)	not provided	P46L	not specified|not provided	Benign/Likely benign(Last reviewed: Nov 11, 2020)	VCV000717237	0.00264693	8
NM_173689.7(CRB2):c.142G>A (p.Ala48Thr)	not provided	A48T	not provided	Benign(Last reviewed: Aug 20, 2018)	VCV000731614	0.00149278	3
NM_173689.7(CRB2):c.152C>A (p.Thr51Asn)	not provided	T51N	not provided	Uncertain significance(Last reviewed: Sep 30, 2020)	VCV001016486	8.09979e-06	0
NM_173689.7(CRB2):c.205C>T (p.Arg69Trp)	EGF 1	R69W	not provided	Benign/Likely benign(Last reviewed: Dec 4, 2020)	VCV000713866	0.00173959	7
NM_173689.7(CRB2):c.251C>T (p.Pro84Leu)	EGF 1	P84L	not provided	Uncertain significance(Last reviewed: Mar 27, 2020)	VCV001025434	4.0103e-06	0
NM_173689.7(CRB2):c.269C>G (p.Thr90Ser)	EGF 1	T90S	not provided	Uncertain significance(Last reviewed: Sep 7, 2021)	VCV001446471	3.18857e-05	0
NM_173689.7(CRB2):c.269C>A (p.Thr90Asn)	EGF 1	T90N	not provided|Ventriculomegaly with cystic kidney disease	Benign(Last reviewed: Jul 30, 2021)	VCV001167060	0.999238	140150
NM_173689.7(CRB2):c.269_270delinsAT (p.Thr90Asn)	EGF 1	T90N	not provided	Likely benign(Last reviewed: Feb 22, 2022)	VCV001100475	0.999238	140150
NM_173689.7(CRB2):c.278G>A (p.Arg93His)	EGF 1	R93H	not specified|not provided	Benign/Likely benign(Last reviewed: Jun 18, 2021)	VCV000720137	0.00588185	13
NM_173689.7(CRB2):c.310C>T (p.Arg104Cys)	EGF 1	R104C	not provided	Likely benign(Last reviewed: Dec 31, 2019)	VCV000725500	0.000312065	0
NM_173689.7(CRB2):c.347C>T (p.Pro116Leu)	EGF 2	P116L	not provided	Uncertain significance(Last reviewed: Feb 4, 2022)	VCV001342075	6.20284e-05	1
NM_173689.7(CRB2):c.370C>A (p.Arg124Ser)	EGF 2	R124S	not provided	Uncertain significance(Last reviewed: Oct 26, 2019)	VCV000965349	8.15874e-06	0
NM_173689.7(CRB2):c.370C>T (p.Arg124Cys)	EGF 2	R124C	not provided	Uncertain significance(Last reviewed: Dec 31, 2019)	VCV000854914	1.80823e-05	0
NM_173689.7(CRB2):c.419G>A (p.Gly140Asp)	EGF 2	G140D	not provided	Uncertain significance(Last reviewed: Jul 8, 2020)	VCV000998907	1.33592e-05	0
NM_173689.7(CRB2):c.434T>C (p.Met145Thr)	EGF 3	M145T	not provided|Ventriculomegaly with cystic kidney disease	Benign(Last reviewed: Jul 30, 2021)	VCV001166113	0.357575	16823
NM_173689.7(CRB2):c.471C>G (p.His157Gln)	EGF 3	H157Q	not provided	Conflicting interpretations of pathogenicity(Last reviewed: Nov 30, 2021)	VCV000749697	0.000243563	0
NM_173689.7(CRB2):c.476G>C (p.Gly159Ala)	EGF 3	G159A	not provided|Ventriculomegaly with cystic kidney disease	Benign(Last reviewed: Jul 30, 2021)	VCV001166114	0.332532	14901
NM_173689.7(CRB2):c.514T>C (p.Cys172Arg)	EGF 3	C172R	not provided	Likely pathogenic(Last reviewed: Mar 24, 2022)	VCV001526302	1.95163e-05	0
NM_173689.7(CRB2):c.533G>A (p.Gly178Asp)	EGF 3	G178D	not provided	Uncertain significance(Last reviewed: Mar 5, 2020)	VCV000591843
NM_173689.7(CRB2):c.590G>T (p.Gly197Val)	EGF 4	G197V	not provided	Uncertain significance(Last reviewed: Aug 31, 2021)	VCV001391598	4.01625e-05	0
NM_173689.7(CRB2):c.631G>A (p.Ala211Thr)	EGF 4	A211T	not provided	Uncertain significance(Last reviewed: Aug 24, 2021)	VCV001461535	3.19061e-05	0
NM_173689.7(CRB2):c.638C>T (p.Thr213Ile)	EGF 4	T213I	not provided	Uncertain significance(Last reviewed: Sep 24, 2021)	VCV001349529
NM_173689.7(CRB2):c.661G>A (p.Glu221Lys)	EGF 4	E221K	not provided	Uncertain significance(Last reviewed: Nov 18, 2019)	VCV000953375	0.000107695	0
NM_173689.7(CRB2):c.682G>A (p.Ala228Thr)	EGF 5	A228T	not provided	Uncertain significance(Last reviewed: Jun 16, 2020)	VCV001015566	5.45027e-05	0
NM_173689.7(CRB2):c.692C>T (p.Pro231Leu)	EGF 5	P231L	not provided	Uncertain significance(Last reviewed: Dec 1, 2017)	VCV000810413
NM_173689.7(CRB2):c.698A>G (p.Glu233Gly)	EGF 5	E233G	not provided	Uncertain significance(Last reviewed: Aug 30, 2021)	VCV001463166
NM_173689.7(CRB2):c.737G>A (p.Arg246His)	EGF 5	R246H	not specified|not provided	Conflicting interpretations of pathogenicity(Last reviewed: Jun 28, 2021)	VCV000779095	0.000301977	0
NM_173689.7(CRB2):c.775G>C (p.Glu259Gln)	EGF 5	E259Q	not provided	Uncertain significance(Last reviewed: Sep 24, 2021)	VCV001396114	2.96469e-05	0
NM_173689.7(CRB2):c.805C>T (p.Pro269Ser)	EGF 6	P269S	not provided	Uncertain significance(Last reviewed: Aug 20, 2021)	VCV001396424	4.22073e-06	0
NM_173689.7(CRB2):c.883G>A (p.Ala295Thr)	EGF 6	A295T	not provided	Conflicting interpretations of pathogenicity(Last reviewed: Oct 15, 2020)	VCV001077292	0.000465437	0
NM_173689.7(CRB2):c.883G>T (p.Ala295Ser)	EGF 6	A295S	not provided	Benign(Last reviewed: Dec 4, 2020)	VCV000769357	0.0079564	58
NM_173689.7(CRB2):c.932G>A (p.Gly311Asp)	EGF 6	G311D	not provided	Uncertain significance(Last reviewed: Sep 2, 2021)	VCV001480804
NM_173689.7(CRB2):c.946G>A (p.Asp316Asn)	EGF 6	D316N	not provided	Benign(Last reviewed: Mar 15, 2021)	VCV001530524	0.000234474	0
NM_173689.7(CRB2):c.952G>A (p.Gly318Ser)	EGF 6	G318S	not provided	Uncertain significance(Last reviewed: Sep 17, 2021)	VCV001411224	1.00307e-05	0
NM_173689.7(CRB2):c.952G>C (p.Gly318Arg)	EGF 7	G318R	not specified	Uncertain significance(Last reviewed: Dec 17, 2020)	VCV000992264	2.97566e-05	0
NM_173689.7(CRB2):c.974C>T (p.Ala325Val)	EGF 7	A325V	not provided	Uncertain significance(Last reviewed: Feb 26, 2020)	VCV001039246	3.18776e-05	0
NM_173689.7(CRB2):c.980G>A (p.Arg327Gln)	EGF 7	R327Q	not provided	Uncertain significance(Last reviewed: Sep 4, 2021)	VCV001496533	2.35405e-05	0
NM_173689.7(CRB2):c.994G>A (p.Gly332Arg)	EGF 7	G332R	not provided	Uncertain significance(Last reviewed: Aug 14, 2021)	VCV001397898	1.84978e-05	0
NM_173689.7(CRB2):c.1019A>G (p.Asn340Ser)	EGF 7	N340S	not provided	Uncertain significance(Last reviewed: Nov 17, 2021)	VCV001473063	9.46826e-05	0
NM_173689.7(CRB2):c.1038C>G (p.Cys346Trp)	EGF 7	C346W	not provided	Uncertain significance(Last reviewed: Sep 24, 2021)	VCV001522428	1.75137e-05	0
NM_173689.7(CRB2):c.1046G>A (p.Gly349Asp)	EGF 7	G349D	not provided	Uncertain significance(Last reviewed: Sep 16, 2018)	VCV000591400
NM_173689.7(CRB2):c.1051G>A (p.Ala351Thr)	EGF 8	A351T	not provided	Uncertain significance(Last reviewed: Mar 11, 2020)	VCV000959379	6.73247e-05	0
NM_173689.7(CRB2):c.1108G>A (p.Gly370Ser)	EGF 8	G370S	not provided	Uncertain significance(Last reviewed: Aug 26, 2021)	VCV001357470	1.20555e-05	0
NM_173689.7(CRB2):c.1151G>T (p.Cys384Phe)	EGF 8	C384F	Focal segmental glomerulosclerosis 9	Uncertain significance(Last reviewed: Oct 9, 2019)	VCV000830021	3.99454e-06	0
NM_173689.7(CRB2):c.1154C>T (p.Pro385Leu)	EGF 8	P385L	not provided	Uncertain significance(Last reviewed: Sep 21, 2021)	VCV001485503	3.99316e-06	0
NM_173689.7(CRB2):c.1171C>T (p.Arg391Cys)	EGF 9	R391C	not provided	Uncertain significance(Last reviewed: Nov 1, 2021)	VCV001481620	2.13015e-05	0
NM_173689.7(CRB2):c.1193C>T (p.Thr398Ile)	EGF 9	T398I	not provided	Uncertain significance(Last reviewed: Nov 16, 2021)	VCV001392986	1.59693e-05	0
NM_173689.7(CRB2):c.1217C>T (p.Pro406Leu)	EGF 9	P406L	not provided	Benign(Last reviewed: Dec 31, 2019)	VCV000745089	0.00186134	4
NM_173689.7(CRB2):c.1246G>A (p.Glu416Lys)	EGF 9	E416K	not provided	Uncertain significance(Last reviewed: Aug 28, 2021)	VCV001413243	3.9045e-05	0
NM_173689.7(CRB2):c.1298C>T (p.Pro433Leu)	LG 1	P433L	not provided	Likely benign(Last reviewed: May 15, 2018)	VCV000788422	0.000439258	0
NM_173689.7(CRB2):c.1366G>C (p.Gly456Arg)	LG 1	G456R	not provided	Likely benign(Last reviewed: Nov 14, 2021)	VCV001630716	9.56253e-05	0
NM_173689.7(CRB2):c.1411G>T (p.Ala471Ser)	LG 1	A471S	not provided	Uncertain significance(Last reviewed: May 27, 2020)	VCV000998657	2.12647e-05	0
NM_173689.7(CRB2):c.1429C>T (p.Arg477Cys)	LG 1	R477C	not provided	Uncertain significance(Last reviewed: May 27, 2020)	VCV001053694	0.000290584	0
NM_173689.7(CRB2):c.1433A>C (p.Asn478Thr)	LG 1	N478T	not provided	Uncertain significance(Last reviewed: Dec 6, 2021)	VCV001351645	1.99291e-05	0
NM_173689.7(CRB2):c.1433A>G (p.Asn478Ser)	LG 1	N478S	not provided	Uncertain significance(Last reviewed: Oct 9, 2020)	VCV001024752	8.5025e-05	0
NM_173689.7(CRB2):c.1453G>C (p.Glu485Gln)	LG 1	E485Q	not provided	Likely benign(Last reviewed: Oct 15, 2020)	VCV001108914	0.000467664	0
NM_173689.7(CRB2):c.1490T>A (p.Leu497His)	LG 1	L497H	not provided	Uncertain significance(Last reviewed: Aug 30, 2021)	VCV001345296
NM_173689.7(CRB2):c.1494G>T (p.Trp498Cys)	LG 1	W498C	not provided|not specified	Conflicting interpretations of pathogenicity(Last reviewed: May 20, 2021)	VCV001336040	0.000637398	1
NM_173689.7(CRB2):c.1573G>A (p.Val525Met)	LG 1	V525M	not provided	Uncertain significance(Last reviewed: Sep 18, 2020)	VCV001007733	4.41299e-05	0
NM_173689.7(CRB2):c.1600C>T (p.Arg534Trp)	LG 1	R534W	Focal segmental glomerulosclerosis 9	Uncertain significance(Last reviewed: Oct 16, 2017)	VCV000522524	4.30997e-05	0
NM_173689.7(CRB2):c.1627C>T (p.Arg543Trp)	LG 1	R543W	not provided	Uncertain significance(Last reviewed: Sep 17, 2021)	VCV001403593	0.000129924	0
NM_173689.7(CRB2):c.1724C>A (p.Thr575Asn)	LG 1	T575N	not provided	Uncertain significance(Last reviewed: Sep 24, 2021)	VCV001493076	4.36872e-05	0
NM_173689.7(CRB2):c.1750C>T (p.Arg584Cys)	LG 1	R584C	not provided	Likely benign(Last reviewed: Jun 13, 2021)	VCV001534698	2.04598e-05	0
NM_173689.7(CRB2):c.1750C>A (p.Arg584Ser)	LG 1	R584S	not provided	Uncertain significance(Last reviewed: Sep 24, 2021)	VCV001433824	2.04598e-05	0
NM_173689.7(CRB2):c.1786G>A (p.Gly596Ser)	LG 1	G596S	not provided	Uncertain significance(Last reviewed: Oct 7, 2021)	VCV001363001	1.08088e-05	0
NM_173689.7(CRB2):c.1814G>A (p.Arg605His)	EGF 10	R605H	not provided	Uncertain significance(Last reviewed: Aug 25, 2021)	VCV001438326	5.01443e-05	0
NM_173689.7(CRB2):c.1817G>A (p.Arg606Gln)	EGF 10	R606Q	not provided	Likely benign(Last reviewed: Dec 1, 2021)	VCV001593021	0.000289673	0
NM_173689.7(CRB2):c.1828C>T (p.Arg610Trp)	EGF 10	R610W	not provided|not specified	Benign/Likely benign(Last reviewed: Mar 5, 2021)	VCV000773229	0.00668944	8
NM_173689.7(CRB2):c.1829G>T (p.Arg610Leu)	EGF 10	R610L	not provided|not specified	Conflicting interpretations of pathogenicity(Last reviewed: Nov 21, 2020)	VCV001136001	0.000249407	1
NM_173689.7(CRB2):c.1859G>C (p.Cys620Ser)	EGF 10	C620S	Ventriculomegaly with cystic kidney disease|Focal segmental glomerulosclerosis 9	Uncertain significance(Last reviewed: Sep 2, 2020)	VCV000180699
NM_173689.7(CRB2):c.1882C>T (p.Arg628Cys)	EGF 10	R628C	Focal segmental glomerulosclerosis 9|Steroid-resistant nephrotic syndrome	Pathogenic/Likely pathogenic(Last reviewed: Jan 8, 2015)	VCV000180700	1.21037e-05	0
NM_173689.7(CRB2):c.1886G>C (p.Cys629Ser)	EGF 10	C629S	Focal segmental glomerulosclerosis 9	Pathogenic(Last reviewed: Jan 8, 2015)	VCV000180702
NM_173689.7(CRB2):c.1897C>T (p.Arg633Trp)	EGF 10	R633W	Ventriculomegaly with cystic kidney disease	Pathogenic(Last reviewed: Jan 5, 2022)	VCV000180707	4.05341e-06	0
NM_173689.7(CRB2):c.1912C>T (p.Pro638Ser)	EGF 10	P638S	not provided	Uncertain significance(Last reviewed: Nov 16, 2021)	VCV001410155	4.09678e-06	0
NM_173689.7(CRB2):c.1928A>C (p.Glu643Ala)	LG 2	E643A	Ventriculomegaly with cystic kidney disease|not provided	Conflicting interpretations of pathogenicity(Last reviewed: Jun 5, 2019)	VCV000180706	9.99465e-05	0
NM_173689.7(CRB2):c.1967G>A (p.Ser656Asn)	LG 2	S656N	not provided	Uncertain significance(Last reviewed: Aug 29, 2020)	VCV001015708	3.98899e-06	0
NM_173689.7(CRB2):c.2078C>T (p.Ala693Val)	LG 2	A693V	not provided	Uncertain significance(Last reviewed: Sep 11, 2020)	VCV001005622	3.18512e-05	0
NM_173689.7(CRB2):c.2116C>T (p.Arg706Trp)	LG 2	R706W	not provided	Likely benign(Last reviewed: Sep 21, 2021)	VCV001658186	0.000151192	1
NM_173689.7(CRB2):c.2126_2127inv (p.Val709Ala)	LG 2	V709A	not provided	Likely benign(Last reviewed: May 11, 2021)	VCV001556479	0.999193	141122
NM_173689.7(CRB2):c.2126T>C (p.Val709Ala)	LG 2	V709A	not provided|Ventriculomegaly with cystic kidney disease	Benign(Last reviewed: Jul 30, 2021)	VCV001167061	0.999193	141122
NM_173689.7(CRB2):c.2149C>T (p.Leu717Phe)	LG 2	L717F	not provided	Uncertain significance(Last reviewed: Sep 21, 2021)	VCV001380749	3.99167e-06	0
NM_173689.7(CRB2):c.2200G>A (p.Gly734Arg)	LG 2	G734R	not provided	Uncertain significance(Last reviewed: Sep 25, 2021)	VCV001437930	3.26558e-05	0
NM_173689.7(CRB2):c.2225G>A (p.Gly742Glu)	LG 2	G742E	Ventriculomegaly with cystic kidney disease	Uncertain significance(Last reviewed: Sep 2, 2020)	VCV001027870
NM_173689.7(CRB2):c.2263G>A (p.Asp755Asn)	LG 2	D755N	not provided	Uncertain significance(Last reviewed: Mar 19, 2020)	VCV001000250	0.000186126	0
NM_173689.7(CRB2):c.2314C>G (p.Leu772Val)	LG 2	L772V	Focal segmental glomerulosclerosis 9	Uncertain significance(Last reviewed: Jan 18, 2019)	VCV001027871	3.18431e-05	0
NM_173689.7(CRB2):c.2376G>T (p.Glu792Asp)	LG 2	E792D	not provided	Benign/Likely benign(Last reviewed: Dec 22, 2020)	VCV000787345	0.00252861	7
NM_173689.7(CRB2):c.2380G>A (p.Gly794Ser)	LG 2	G794S	not provided	Likely benign(Last reviewed: Jul 12, 2021)	VCV001584306	0.00013877	1
NM_173689.7(CRB2):c.2400C>G (p.Asn800Lys)	LG 2	N800K	Ventriculomegaly with cystic kidney disease|not provided	Conflicting interpretations of pathogenicity(Last reviewed: Apr 5, 2022)	VCV000546072	1.60524e-05	0
NM_173689.7(CRB2):c.2416G>A (p.Val806Ile)	EGF 11	V806I	not provided	Likely benign(Last reviewed: Nov 16, 2021)	VCV001569086	0.000246672	0
NM_173689.7(CRB2):c.2417T>A (p.Val806Asp)	EGF 11	V806D	not provided	Uncertain significance(Last reviewed: Aug 31, 2021)	VCV001397521	3.62494e-05	0
NM_173689.7(CRB2):c.2470G>A (p.Val824Ile)	EGF 11	V824I	Ventriculomegaly with cystic kidney disease	Uncertain significance	VCV001339235	3.97956e-06	0
NM_173689.7(CRB2):c.2498G>T (p.Cys833Phe)	EGF 11	C833F	not provided	Uncertain significance(Last reviewed: Aug 27, 2021)	VCV001389438	3.98149e-06	0
NM_173689.7(CRB2):c.2507A>G (p.Asn836Ser)	EGF 11	N836S	not provided	Uncertain significance(Last reviewed: Aug 27, 2021)	VCV001464860	3.98016e-06	0
NM_173689.7(CRB2):c.2519C>G (p.Pro840Arg)	EGF 11	P840R	not provided	Likely benign(Last reviewed: Oct 22, 2021)	VCV001642785	0.000325684	0
NM_173689.7(CRB2):c.2522C>T (p.Thr841Met)	EGF 11	T841M	not provided	Uncertain significance(Last reviewed: Aug 27, 2021)	VCV000451884
NM_173689.7(CRB2):c.2560C>T (p.Leu854Phe)	LG 3	L854F	not provided	Uncertain significance(Last reviewed: May 4, 2020)	VCV001007091	4.04665e-06	0
NM_173689.7(CRB2):c.2573C>T (p.Thr858Met)	LG 3	T858M	not provided	Uncertain significance(Last reviewed: Nov 17, 2021)	VCV001448550	2.18307e-05	0
NM_173689.7(CRB2):c.2659G>A (p.Ala887Thr)	LG 3	A887T	not provided	Uncertain significance(Last reviewed: Aug 27, 2021)	VCV001349255	3.18756e-05	0
NM_173689.7(CRB2):c.2668G>A (p.Gly890Arg)	LG 3	G890R	not provided	Benign/Likely benign(Last reviewed: Nov 10, 2020)	VCV001170042	0.00145375	1
NM_173689.7(CRB2):c.2671C>T (p.Arg891Cys)	LG 3	R891C	not provided	Uncertain significance(Last reviewed: Sep 5, 2021)	VCV001505180	1.76311e-05	0
NM_173689.7(CRB2):c.2680G>A (p.Gly894Ser)	LG 3	G894S	not specified|not provided	Benign(Last reviewed: Nov 27, 2020)	VCV001164443	0.0203084	54
NM_173689.7(CRB2):c.2737G>A (p.Ala913Thr)	LG 3	A913T	not provided	Uncertain significance(Last reviewed: Oct 1, 2019)	VCV000933908
NM_173689.7(CRB2):c.2741C>T (p.Ala914Val)	LG 3	A914V	Focal segmental glomerulosclerosis 9|not provided	Uncertain significance(Last reviewed: Dec 3, 2021)	VCV001033208	3.1998e-05	0
NM_173689.7(CRB2):c.2752G>A (p.Glu918Lys)	LG 3	E918K	not provided	Uncertain significance(Last reviewed: Oct 22, 2021)	VCV001364534
NM_173689.7(CRB2):c.2789C>T (p.Ala930Val)	LG 3	A930V	not provided	Benign(Last reviewed: Apr 16, 2018)	VCV000736780	0.000670451	1
NM_173689.7(CRB2):c.2803G>A (p.Gly935Arg)	LG 3	G935R	not provided	Uncertain significance(Last reviewed: Dec 2, 2021)	VCV001396067
NM_173689.7(CRB2):c.2821G>A (p.Gly941Ser)	LG 3	G941S	not provided	Uncertain significance(Last reviewed: Sep 17, 2021)	VCV001461533	0.000276064	0
NM_173689.7(CRB2):c.2839C>A (p.Pro947Thr)	LG 3	P947T	not provided	Uncertain significance(Last reviewed: Sep 24, 2021)	VCV001407877	5.92263e-05	0
NM_173689.7(CRB2):c.2846C>G (p.Pro949Arg)	LG 3	P949R	not provided	Uncertain significance(Last reviewed: Aug 19, 2020)	VCV001035411	5.65398e-05	0
NM_173689.7(CRB2):c.2857G>A (p.Asp953Asn)	LG 3	D953N	not provided	Uncertain significance(Last reviewed: Mar 19, 2020)	VCV001020231
NM_173689.7(CRB2):c.2878C>T (p.Arg960Cys)	LG 3	R960C	not provided	Uncertain significance(Last reviewed: Nov 11, 2021)	VCV000425461	3.26349e-05	0
NM_173689.7(CRB2):c.2893C>T (p.Arg965Cys)	LG 3	R965C	not provided	Uncertain significance(Last reviewed: Nov 23, 2021)	VCV001408772
NM_173689.7(CRB2):c.2904_2905inv (p.Thr969Ala)	LG 3	T969A	not provided	Likely benign(Last reviewed: Feb 14, 2020)	VCV001152428	0.991681	46777
NM_173689.7(CRB2):c.2905A>G (p.Thr969Ala)	LG 3	T969A	not provided|Ventriculomegaly with cystic kidney disease	Benign(Last reviewed: Jul 30, 2021)	VCV001167062	0.991681	46777
NM_173689.7(CRB2):c.2914C>T (p.Arg972Cys)	LG 3	R972C	Focal segmental glomerulosclerosis 9	Uncertain significance(Last reviewed: Feb 22, 2019)	VCV001027872	1.44084e-05	0
NM_173689.7(CRB2):c.3032C>T (p.Thr1011Ile)	LG 3	T1011I	not provided	Uncertain significance(Last reviewed: Feb 22, 2020)	VCV001000947
NM_173689.7(CRB2):c.3128C>T (p.Ser1043Phe)	LG 3	S1043F	not provided	Likely benign(Last reviewed: Apr 5, 2021)	VCV000789303	0.00116402	1
NM_173689.7(CRB2):c.3149C>T (p.Pro1050Leu)	LG 3	P1050L	not provided	Uncertain significance(Last reviewed: Nov 14, 2021)	VCV001415554	1.82983e-05	0
NM_173689.7(CRB2):c.3163C>T (p.Arg1055Cys)	EGF 12	R1055C	not provided	Uncertain significance(Last reviewed: May 7, 2020)	VCV001015902	5.80462e-05	0
NM_173689.7(CRB2):c.3190C>T (p.Pro1064Ser)	EGF 12	P1064S	Focal segmental glomerulosclerosis 9	Uncertain significance(Last reviewed: Oct 16, 2017)	VCV000522525	3.19652e-05	0
NM_173689.7(CRB2):c.3214C>T (p.Arg1072Cys)	EGF 12	R1072C	Focal segmental glomerulosclerosis 9	Likely pathogenic(Last reviewed: Feb 1, 2020)	VCV000974518	9.57634e-06	0
NM_173689.7(CRB2):c.3219C>G (p.Asp1073Glu)	EGF 12	D1073E	not provided	Uncertain significance(Last reviewed: Aug 28, 2021)	VCV001447110
NM_173689.7(CRB2):c.3263G>A (p.Gly1088Asp)	EGF 12	G1088D	not provided	Likely pathogenic(Last reviewed: Aug 10, 2015)	VCV000430364
NM_173689.7(CRB2):c.3274G>A (p.Glu1092Lys)	EGF 12	E1092K	not provided	Uncertain significance(Last reviewed: Oct 22, 2019)	VCV000967245	4.34665e-05	0
NM_173689.7(CRB2):c.3296A>T (p.His1099Leu)	EGF 13	H1099L	not provided	Likely benign(Last reviewed: Sep 30, 2020)	VCV000725233	8.8592e-06	0
NM_173689.7(CRB2):c.3325C>G (p.His1109Asp)	EGF 13	H1109D	not provided	Benign/Likely benign(Last reviewed: Nov 25, 2020)	VCV000718948	0.00178105	4
NM_173689.7(CRB2):c.3329C>T (p.Thr1110Met)	EGF 13	T1110M	not provided|Ventriculomegaly with cystic kidney disease	Benign(Last reviewed: Jul 30, 2021)	VCV001167630	0.12137	1569
NM_173689.7(CRB2):c.3331C>T (p.His1111Tyr)	EGF 13	H1111Y	not provided	Uncertain significance(Last reviewed: Dec 31, 2019)	VCV000846282	9.13193e-05	0
NM_173689.7(CRB2):c.3362C>T (p.Pro1121Leu)	EGF 13	P1121L	not provided	Uncertain significance(Last reviewed: Aug 14, 2021)	VCV001375289	3.19224e-05	0
NM_173689.7(CRB2):c.3373G>T (p.Gly1125Trp)	EGF 13	G1125W	not provided	Likely benign(Last reviewed: Oct 22, 2021)	VCV001642786	0.000403414	0
NM_173689.7(CRB2):c.3380C>T (p.Pro1127Leu)	EGF 13	P1127L	not provided	Uncertain significance(Last reviewed: Mar 12, 2020)	VCV001001531	3.96565e-05	0
NM_173689.7(CRB2):c.3406A>G (p.Lys1136Glu)	EGF 14	K1136E	not provided	Likely benign(Last reviewed: Oct 10, 2020)	VCV000727473	0.000255254	0
NM_173689.7(CRB2):c.3448T>C (p.Cys1150Arg)	EGF 14	C1150R	not provided	Uncertain significance(Last reviewed: Sep 2, 2020)	VCV001021221	9.22955e-05	0
NM_173689.7(CRB2):c.3466G>A (p.Ala1156Thr)	EGF 14	A1156T	not provided	Benign(Last reviewed: Dec 31, 2019)	VCV000736526	0.00175276	5
NM_173689.7(CRB2):c.3559A>C (p.Thr1187Pro)	EGF 15	T1187P	Focal segmental glomerulosclerosis 9	Uncertain significance(Last reviewed: Oct 16, 2017)	VCV000522526
NM_173689.7(CRB2):c.3613G>A (p.Gly1205Ser)	EGF 15	G1205S	Focal segmental glomerulosclerosis 9	Uncertain significance(Last reviewed: Oct 9, 2019)	VCV000829899	1.84727e-05	0
NM_173689.7(CRB2):c.3650C>T (p.Pro1217Leu)	TM	P1217L	not provided	Likely benign(Last reviewed: Sep 23, 2021)	VCV001641785	7.53655e-05	0
NM_173689.7(CRB2):c.3665T>C (p.Leu1222Pro)	TM	L1222P	not provided	Uncertain significance(Last reviewed: Nov 12, 2021)	VCV001419615	0.000289528	0
NM_173689.7(CRB2):c.3724C>T (p.Leu1242Phe)	TM	L1242F	not provided	Uncertain significance(Last reviewed: Aug 25, 2020)	VCV001042048	1.48865e-05	0
NM_173689.7(CRB2):c.3746G>A (p.Arg1249Gln)	ICD	R1249Q	Focal segmental glomerulosclerosis 9|not provided	Benign(Last reviewed: Dec 31, 2019)	VCV000180703	0.00126438	4
NM_173689.7(CRB2):c.3751C>T (p.Arg1251Cys)	ICD	R1251C	not provided	Uncertain significance(Last reviewed: Aug 30, 2021)	VCV001393984	5.58842e-05	0
NM_173689.7(CRB2):c.3754C>T (p.Arg1252Cys)	ICD	R1252C	not provided	Conflicting interpretations of pathogenicity(Last reviewed: Oct 2, 2019)	VCV000721393	0.000341031	1
NM_173689.7(CRB2):c.3806G>A (p.Arg1269Gln)	ICD	R1269Q	not provided	Uncertain significance(Last reviewed: Aug 31, 2021)	VCV001513470	4.18204e-06	0
NM_173689.7(CRB2):c.3816G>A (p.Met1272Ile)	ICD	M1272I	not provided	Uncertain significance(Last reviewed: Feb 22, 2020)	VCV001059900	3.18634e-05	0
NM_173689.7(CRB2):c.3826C>T (p.Leu1276Phe)	ICD	L1276F	not provided	Likely benign(Last reviewed: Nov 6, 2021)	VCV001596832	0.000309627	1

## Sheet: CRB2 domain structures
EGF-like domains	No.
67-106	1
108-144	2
146-182	3
184-221	4
223-259	5
261-318	6
320-356	7
358-394	8
396-436	9
605-641	10
807-843	11
1056-1092	12
1094-1130	13
1134-1171	14
1173-1209	15
Laminin G-like domains
431-603	1
647-805	2
871-1054	3
1-1224	ECD
1225-1245	TM
1246-1285	ICD
ECD extracellular domain
ICD intracellular domain
TM transmembrane domain

## Sheet: Loss of Cystein mismatches
Domain	Position of predicted Disulfide Bonds ( Uniprot)	Missense variant of CRB2 (ClinVar)	Missense variant of CRB2 (gnomAD)
EGF 1	71 <-> 82
EGF 1	76 <-> 94
EGF 1	96 <-> 105		C96Y
EGF 2	112 <-> 123
EGF 2	117 <-> 132
EGF 2	134 <-> 143
EGF 3	150 <-> 161
EGF 3	155 <-> 170
EGF 3	172 <-> 181	C172R	C172R
EGF 4	188 <-> 199		C188R
EGF 4	193 <-> 208
EGF 4	210 <-> 220
EGF 5	227 <-> 238		C238L
EGF 5	232 <-> 247
EGF 5	249 <-> 258
EGF 6	265 <-> 276
EGF 6	270 <-> 306
EGF 6	308 <-> 317		C317Y
EGF 7	324 <-> 335		C324R; C335G; C335Y
EGF 7	329 <-> 344		C329R; C329S
EGF 7	346 <-> 355	C346W	C346W; C355R; C355S
EGF 8	362 <-> 373		C373R
EGF 8	367 <-> 382
EGF 8	384 <-> 393	C384F	C384F; C393F
EGF 9	400 <-> 411
EGF 9	405 <-> 424
EGF 9	426 <-> 435		C435Y
LG 1	579 <-> 603		C540Y; C545Y
EGF 10	609 <-> 620	C620S	C620S
EGF 10	614 <-> 629	C629S	C614Y; C614S; C629S
EGF 10	631 <-> 640		C631R; C631F
LG 2	766 <-> 805
EGF 11	811 <-> 822		C811Y; C822Y
EGF 11	816 <-> 831
EGF 11	833 <-> 842	C833F	C833S
LG 3	1013 <-> 1054		C848Y; C853S; C859Y; C1013R
EFG 12	1060 <-> 1071		C1060S; C1060Y
EFG 12	1065 <-> 1080		C1080F
EFG 12	1082 <-> 1091		C1082G
EFG 13	1098 <-> 1108
EFG 13	1103 <-> 1118
EFG 13	1120 <-> 1129		C1129S
EFG 14	1138 <-> 1150	C1150R	C1138S; C1138Y; C1150R
EFG 14	1144 <-> 1159		C1159R
EFG 14	1161 <-> 1170		C1161S
EFG 15	1177 <-> 1188		C1177S
EFG 15	1182 <-> 1197		C1197Y
EFG 15	1199 <-> 1208
other positions (ECD)			C42A; C47W; C63R
other positions (ICD)			C1231G; C1231W
ECD extracellular domain
ICD intracellular domain

## Sheet: de novo Cystein mismatches
Domain	Missense variant of CRB2 (de novo Cystein, ClinVar)	Missense variant of CRB2 (de novo Cystein, gnomAD)
EGF 1	R104C	R93C;R104C
EGF 2	R124C	R124C;R129C; Y138C
EGF 3		R169C
EGF 5		R246C
EGF 6		R279C;R299C
EGF 8	R391C	Y380C;R391C; S394C
EGF 10	R628C	F627C; R628C
EGF 11		S807C
EFG 12	R1055C, R1072C	R1055C, R1072C
EFG 13		R1105C; R1119C;G1123C; R1128C
EFG 14		W1134C;Y1146C
EFG 15		G1186C
LG 1	R477C; W498C; R584C	R466C; R477C; W498C; S548C; R584C
LG 2		R677C; S701C; R726C
LG 3	R891C; R960C; R965C; R972C	R891C; R903C; S905C; R958C; R960C; S971L; R972C
other positions (ICD)	R1251C; R1252C	R1251C; R1252C
ICD intracellular domain
